# Supplementary material for: Quality of Life of Children with Cerebral Palsy and Its Association with Their Physical Activity Levels: A Cross-Sectional Study
Source: Healthcare (Basel). 2025 Aug 30;13(17):2166. doi: 10.3390/healthcare13172166 (PMC12428702; doi:10.3390/healthcare13172166)
Supplement: Supplementary file 1 [file healthcare-13-02166-s001.zip]

Archive with 1 entries (1 files):
- healthcare-3817364-supplementary.pdf
